# Supplementary material for: The impact of balance exercise on brain age and brain morphometry: insights from MRI analysis
Source: Aging Clin Exp Res. 2026 Jan 22;38(1):71. doi: 10.1007/s40520-026-03322-6 (PMC12886376; doi:10.1007/s40520-026-03322-6)
Supplement: Supplementary file 1 — Supplementary Material 1 [file 40520_2026_3322_MOESM1_ESM.csv]

Subject	Group	Sex	Chronological Age	Predicted Brain Age	Brain Age Delta
Sub401	A	F	60	68.6115	8.6115
Sub406	A	F	63	57.0954	-5.9046
Sub508	A	F	60	59.5093	-0.4907
Sub509	A	F	60	72.0169	12.0169
Sub513	A	F	63	47.6698	-15.3302
Sub514	A	F	56	54.642	-1.358
Sub402	B	F	63	62.8993	-0.1007
Sub403	B	F	65	70.341	5.341
Sub404	B	M	60	64.8294	4.8294
Sub405	B	F	64	62.595	-1.405
Sub407	B	F	65	58.5254	-6.4746
Sub510	B	M	65	75.9421	10.9421
Sub511	B	F	59	59.1615	0.1615
Sub512	B	M	62	70.37	8.37
Sub515	B	M	62	53.4261	-8.5739
