# Supplementary material for: The impact of balance exercise on brain age and brain morphometry: insights from MRI analysis
Source: Aging Clin Exp Res. 2026 Jan 22;38(1):71. doi: 10.1007/s40520-026-03322-6 (PMC12886376; doi:10.1007/s40520-026-03322-6)
Supplement: Supplementary file 2 — Supplementary Material 2 [file 40520_2026_3322_MOESM2_ESM.xlsx]

## Sheet: lhaparc
lh.aparc.thickness	lh_caudalanteriorcingulate_thickness	lh_caudalmiddlefrontal_thickness	lh_entorhinal_thickness	lh_inferiorparietal_thickness	lh_inferiortemporal_thickness	lh_lateraloccipital_thickness	lh_parahippocampal_thickness	lh_pericalcarine_thickness	lh_posteriorcingulate_thickness	lh_rostralanteriorcingulate_thickness	lh_superiorparietal_thickness	lh_superiortemporal_thickness	lh_supramarginal_thickness	lh_frontalpole_thickness	lh_transversetemporal_thickness	lh_insula_thickness
Sub401	2.292	2.548	3.205	2.36	2.657	2.087	2.886	1.443	2.125	2.412	2.184	2.519	2.423	2.382	2.105	2.857
Sub402	2.454	2.36	3.113	2.348	3.09	2.12	2.692	1.369	2.301	2.621	2.199	2.711	2.464	2.668	2.186	2.772
Sub403	2.446	2.647	3.378	2.476	2.951	2.167	2.263	1.453	2.164	2.785	2.15	2.661	2.537	3.05	2.245	3.12
Sub404	2.579	2.398	2.706	2.131	2.72	2.022	2.611	1.446	2.286	2.648	1.94	2.826	2.21	2.827	2.132	3.023
Sub405	2.685	2.556	2.779	2.353	2.874	2.172	2.017	1.53	2.258	3.069	2.2	2.646	2.477	2.608	2.421	2.842
Sub406	2.281	2.403	3.06	2.12	2.583	1.898	2.802	1.505	2.217	2.404	1.98	2.57	2.384	2.532	2.052	2.778
Sub407	2.576	2.536	3.15	2.471	2.773	2.252	2.762	1.482	2.495	2.813	2.259	2.755	2.608	2.943	2.545	2.951
Sub508	2.517	2.437	3.628	2.233	2.86	2.263	3.043	1.405	2.336	2.813	2.121	2.698	2.478	2.676	2.754	2.984
Sub509	2.364	2.479	3.046	2.413	2.675	2.243	2.205	1.438	2.636	2.523	2.313	2.717	2.506	2.633	2.567	2.777
Sub510	2.203	2.36	3.317	2.061	2.617	1.936	1.947	1.368	2.101	2.485	1.904	2.481	2.171	2.677	1.937	2.771
Sub511	2.765	2.626	3.07	2.396	3.014	2.243	3.172	1.466	2.532	2.942	2.289	2.861	2.599	3.068	2.219	2.874
Sub512	2.063	2.651	3.18	2.518	2.894	2.209	3.388	1.461	2.215	2.521	2.286	2.71	2.631	2.747	2.164	2.968
Sub513	2.428	2.636	3.126	2.558	2.645	2.101	2.788	1.457	2.239	2.846	2.169	2.954	2.487	2.821	2.386	2.993
Sub514	2.275	2.54	3.135	2.3	2.795	2.047	2.545	1.492	2.422	2.553	2.113	2.505	2.545	2.534	2.366	3.014
Sub515	2.528	2.628	3.152	2.288	2.704	2.112	2.426	1.357	2.25	2.499	2.07	2.575	2.606	2.609	2.041	2.594

## Sheet: rhaparc
rh.aparc.thickness	rh_caudalanteriorcingulate_thickness	rh_caudalmiddlefrontal_thickness	rh_entorhinal_thickness	rh_inferiorparietal_thickness	rh_inferiortemporal_thickness	rh_lateraloccipital_thickness	rh_parahippocampal_thickness	rh_pericalcarine_thickness	rh_posteriorcingulate_thickness	rh_rostralanteriorcingulate_thickness	rh_superiorparietal_thickness	rh_superiortemporal_thickness	rh_supramarginal_thickness	rh_frontalpole_thickness	rh_transversetemporal_thickness	rh_insula_thickness
Sub401	2.018	2.26	2.851	2.31	2.814	2.194	2.799	1.5	2.297	2.521	2.043	2.56	2.436	2.456	2.21	2.767
Sub402	2.473	2.465	2.904	2.305	2.981	2.252	2.541	1.466	2.396	2.538	2.157	2.868	2.403	2.551	2.261	2.789
Sub403	2.673	2.713	3.429	2.491	2.949	2.202	2.343	1.443	2.29	2.934	2.173	2.652	2.515	2.764	2.59	3.055
Sub404	2.291	2.12	3.011	2.156	2.567	2.073	2.49	1.513	2.363	2.653	1.927	2.681	2.373	2.616	2.302	2.839
Sub405	2.618	2.412	3.064	2.394	2.807	2.219	2.283	1.425	2.345	2.865	2.178	2.655	2.48	2.716	2.604	3.061
Sub406	2.012	2.393	3.526	2.217	2.564	2.043	2.614	1.362	2.068	2.368	1.857	2.557	2.321	2.508	2.068	2.727
Sub407	2.494	2.552	3.187	2.558	2.739	2.4	2.742	1.737	2.421	2.632	2.265	2.802	2.558	3.17	2.406	3.006
Sub508	2.402	2.347	3.835	2.417	2.885	2.306	2.884	1.547	2.413	2.728	2.118	2.71	2.421	2.622	2.55	2.932
Sub509	2.066	2.44	3.289	2.505	2.89	2.379	2.4	1.411	2.154	2.509	2.327	2.651	2.523	2.772	2.268	2.692
Sub510	2.15	2.291	3.291	2.12	2.713	2.11	2.43	1.428	2.097	2.568	1.808	2.411	2.12	2.558	1.801	2.719
Sub511	2.753	2.624	3.112	2.524	2.919	2.353	3.027	1.616	2.369	2.718	2.228	2.861	2.461	3.195	2.416	3.043
Sub512	2.274	2.478	3.482	2.469	2.888	2.22	2.86	1.83	2.323	2.577	2.314	2.619	2.564	2.463	2.126	2.73
Sub513	2.243	2.658	3.189	2.369	2.804	2.167	2.778	1.427	2.243	2.673	2.142	2.982	2.589	2.629	2.218	2.956
Sub514	2.051	2.694	3.381	2.368	2.787	2.234	2.565	1.617	2.223	2.559	1.948	2.47	2.317	2.263	2.332	2.893
Sub515	2.409	2.343	3.323	2.42	2.744	2.154	2.012	1.416	2.39	2.509	2.158	2.585	2.503	2.616	2.102	2.709

## Sheet: lhVolaparc
lh.aparc.volume	lh_caudalanteriorcingulate_volume	lh_caudalmiddlefrontal_volume	lh_entorhinal_volume	lh_inferiorparietal_volume	lh_inferiortemporal_volume	lh_lateraloccipital_volume	lh_parahippocampal_volume	lh_pericalcarine_volume	lh_posteriorcingulate_volume	lh_rostralanteriorcingulate_volume	lh_superiorparietal_volume	lh_superiortemporal_volume	lh_supramarginal_volume	lh_frontalpole_volume	lh_transversetemporal_volume	lh_insula_volume
Sub401	1244	3619	1667	10009	10255	9533	2199	1161	2326	1873	10550	9717	8703	724	1243	6297
Sub402	1738	5321	1931	10020	12008	12247	1933	1514	2985	2516	11275	13227	14154	846	1140	6570
Sub403	1164	6662	1737	9089	9912	10425	1587	1915	2709	1563	11933	10719	9472	1104	1098	6203
Sub404	1308	4442	1904	8363	10317	12151	2223	1721	2051	2178	11348	13205	8345	1099	1087	6652
Sub405	1641	4154	1381	9114	10893	10365	1305	1660	2411	2163	12130	9823	11150	891	1079	6009
Sub406	2329	5845	1639	11107	10393	9768	2755	1869	3055	2626	12034	11088	11160	837	1156	6482
Sub407	1419	5742	1629	12557	9033	11462	2263	1769	2530	2162	11898	12488	9183	893	1346	6707
Sub508	1203	5142	1525	9444	10780	12400	2161	1143	2283	1572	11042	11302	9394	846	1428	6274
Sub509	2057	5108	1521	11784	10908	12524	1815	1362	3178	1735	12426	10171	9653	919	1240	6014
Sub510	1376	6460	1922	11414	11805	11700	1453	1859	3179	2740	11245	13223	11341	990	1341	7223
Sub511	1574	4495	1957	9876	9330	10053	2321	1470	2357	2078	11775	11860	9230	814	924	6690
Sub512	1280	6676	1921	11104	12145	12880	2225	1540	2854	1844	11108	13530	9615	1019	1172	6278
Sub513	1261	5417	1536	12965	10594	10285	1819	2015	2512	2108	11727	11164	10970	1026	969	7550
Sub514	2245	5563	1673	10618	11186	9102	1955	1917	3097	3063	13355	9848	9069	850	933	6542
Sub515	1434	5717	1676	13818	11390	14879	2075	1432	2972	3065	11166	12061	10516	925	1183	7717

## Sheet: rhVolaparc
rh.aparc.volume	rh_caudalanteriorcingulate_volume	rh_caudalmiddlefrontal_volume	rh_entorhinal_volume	rh_inferiorparietal_volume	rh_inferiortemporal_volume	rh_lateraloccipital_volume	rh_parahippocampal_volume	rh_pericalcarine_volume	rh_posteriorcingulate_volume	rh_rostralanteriorcingulate_volume	rh_superiorparietal_volume	rh_superiortemporal_volume	rh_supramarginal_volume	rh_frontalpole_volume	rh_transversetemporal_volume	rh_insula_volume
Sub401	1171	3719	1553	11560	9395	10141	1832	1739	1807	1254	9807	9331	8602	1295	793	6419
Sub402	2289	5168	1593	13728	12889	12823	1732	1801	2782	2166	10856	12112	9015	1137	790	6315
Sub403	2021	5794	1736	12578	8915	12019	1678	1896	2814	2014	11134	8797	7809	1330	632	6020
Sub404	1399	3340	1757	12098	9420	11789	1727	1792	2863	2116	10011	10478	9452	1319	803	6682
Sub405	1510	3729	1574	11369	9816	9944	1551	1792	2168	1369	12170	9233	9081	1305	943	5933
Sub406	1354	6093	2058	11377	10460	11831	2484	1768	2709	1457	10931	10618	11774	1144	944	7103
Sub407	1609	4990	1390	12714	9487	11250	2198	2500	2782	1830	11889	11760	9946	1013	955	6360
Sub508	1842	3795	1506	10777	10506	11875	1885	1677	2579	2072	11705	9852	8964	869	916	5972
Sub509	1648	4246	1785	13752	12274	12134	1815	1424	3066	1782	13429	9080	9022	1535	785	5877
Sub510	1883	5109	1726	14829	12323	12956	2356	2269	3104	2163	10505	11565	7451	1156	800	7269
Sub511	1896	4218	2261	13932	9381	10220	1866	1727	2936	1568	11888	11041	8716	1336	743	6263
Sub512	2082	6090	1440	14874	11021	12853	2065	2320	3012	2261	11920	10962	7863	1102	713	6553
Sub513	1805	5085	1920	15887	9527	11821	1932	2132	2690	2104	11498	10296	10117	1131	619	6971
Sub514	1277	6097	1836	12364	9426	11439	1931	2673	2784	1529	10622	9345	8358	1028	707	6247
Sub515	1609	5034	1757	15701	11490	15059	1427	1499	3064	1621	11998	10728	9509	1133	809	7231

## Sheet: lhAreaAparc
lh.aparc.area	lh_caudalanteriorcingulate_area	lh_caudalmiddlefrontal_area	lh_entorhinal_area	lh_inferiorparietal_area	lh_inferiortemporal_area	lh_lateraloccipital_area	lh_parahippocampal_area	lh_pericalcarine_area	lh_posteriorcingulate_area	lh_rostralanteriorcingulate_area	lh_superiorparietal_area	lh_superiortemporal_area	lh_supramarginal_area	lh_frontalpole_area	lh_transversetemporal_area	lh_insula_area
Sub401	482	1375	366	3873	3376	4127	621	944	1062	638	4401	3389	3406	246	511	2227
Sub402	641	2094	458	3816	3271	5174	615	1233	1160	894	4660	4322	5129	249	463	2390
Sub403	422	2270	334	3319	2818	4239	597	1447	1127	518	4950	3424	3347	257	444	1987
Sub404	496	1780	516	3705	3190	5251	711	1348	875	741	5423	4093	3577	287	480	2210
Sub405	542	1551	342	3525	3227	4330	557	1238	967	607	5083	3340	4040	263	396	2083
Sub406	898	2183	434	4997	3539	4843	852	1376	1347	1026	5654	3974	4219	246	512	2428
Sub407	511	2059	411	4683	2787	4738	689	1418	940	689	4793	3934	3245	225	469	2225
Sub508	416	1938	293	3947	3145	5010	574	948	937	474	4708	3821	3468	224	452	2190
Sub509	724	1858	340	4378	3312	4645	702	1013	1108	643	4724	3324	3437	255	418	2088
Sub510	646	2518	337	5237	3889	5428	672	1469	1422	948	5492	4797	4713	296	631	2665
Sub511	494	1536	410	3786	2530	3950	582	1141	834	604	4606	3593	3210	202	411	2104
Sub512	576	2308	451	3959	3574	5270	555	1202	1182	667	4474	4474	3466	294	490	2128
Sub513	483	1938	332	4770	3384	4465	541	1543	1075	667	4897	3311	4095	282	412	2442
Sub514	865	2006	358	4183	3492	4182	645	1569	1193	1009	5724	3457	3317	262	380	2113
Sub515	610	2032	381	5344	3572	6328	685	1269	1274	1063	5067	4084	3699	284	525	2891

## Sheet: rhAreaAparc
rh.aparc.area	rh_caudalanteriorcingulate_area	rh_caudalmiddlefrontal_area	rh_entorhinal_area	rh_inferiorparietal_area	rh_inferiortemporal_area	rh_lateraloccipital_area	rh_parahippocampal_area	rh_pericalcarine_area	rh_posteriorcingulate_area	rh_rostralanteriorcingulate_area	rh_superiorparietal_area	rh_superiortemporal_area	rh_supramarginal_area	rh_frontalpole_area	rh_transversetemporal_area	rh_insula_area
Sub401	541	1542	414	4665	2770	4171	518	1297	790	432	4429	3208	3226	392	301	2303
Sub402	836	1902	372	5433	3796	5372	567	1360	1091	712	4545	3708	3433	332	346	2242
Sub403	729	1888	307	4459	2493	4787	634	1457	1186	599	4737	2924	2830	368	227	1907
Sub404	576	1558	446	5144	3152	5011	603	1332	1083	747	4937	3457	3895	374	329	2263
Sub405	515	1470	323	4396	2945	4209	571	1464	853	401	4972	3002	3439	350	313	1880
Sub406	629	2385	413	4978	3641	5518	806	1440	1302	577	5472	3819	4748	352	407	2613
Sub407	587	1765	287	4561	2925	4230	664	1625	1075	558	4859	3619	3650	251	347	2034
Sub508	664	1496	274	4095	2957	4747	523	1215	991	641	5026	3268	3361	248	318	2080
Sub509	702	1583	382	4892	3377	4575	630	1117	1294	589	4898	2948	3309	381	290	2141
Sub510	802	2149	339	6381	3668	5532	822	1759	1348	806	5356	4268	3341	363	398	2690
Sub511	660	1475	453	5046	2731	3937	487	1190	1106	485	4812	3339	3386	281	276	1964
Sub512	761	2232	291	5655	3278	5186	589	1365	1191	716	4587	3718	2940	342	300	2399
Sub513	678	1769	352	6157	2980	4998	575	1683	1122	689	4971	3106	3663	330	275	2291
Sub514	599	2051	339	4810	2924	4635	624	1852	1142	545	5142	3292	3312	351	290	2200
Sub515	615	1978	384	5949	3514	6343	638	1222	1190	562	5100	3738	3414	334	382	2650

## Sheet: lhMCAparc
lh.aparc.meancurv	lh_caudalanteriorcingulate_meancurv	lh_caudalmiddlefrontal_meancurv	lh_entorhinal_meancurv	lh_inferiorparietal_meancurv	lh_inferiortemporal_meancurv	lh_lateraloccipital_meancurv	lh_parahippocampal_meancurv	lh_pericalcarine_meancurv	lh_posteriorcingulate_meancurv	lh_rostralanteriorcingulate_meancurv	lh_superiorparietal_meancurv	lh_superiortemporal_meancurv	lh_supramarginal_meancurv	lh_frontalpole_meancurv	lh_transversetemporal_meancurv	lh_insula_meancurv
Sub401	0.131	0.115	0.112	0.141	0.133	0.142	0.09	0.139	0.131	0.119	0.136	0.111	0.144	0.171	0.099	0.108
Sub402	0.12	0.117	0.133	0.12	0.134	0.127	0.094	0.12	0.146	0.124	0.117	0.11	0.115	0.158	0.095	0.111
Sub403	0.13	0.119	0.094	0.126	0.147	0.14	0.073	0.131	0.13	0.099	0.124	0.106	0.139	0.197	0.122	0.12
Sub404	0.126	0.113	0.119	0.134	0.154	0.143	0.099	0.136	0.121	0.133	0.123	0.12	0.125	0.175	0.097	0.114
Sub405	0.111	0.105	0.115	0.128	0.132	0.13	0.073	0.123	0.127	0.138	0.12	0.105	0.125	0.182	0.095	0.114
Sub406	0.137	0.122	0.091	0.133	0.14	0.139	0.106	0.13	0.14	0.14	0.122	0.112	0.128	0.157	0.105	0.12
Sub407	0.137	0.122	0.135	0.123	0.127	0.13	0.111	0.14	0.108	0.128	0.122	0.105	0.131	0.16	0.105	0.122
Sub508	0.121	0.112	0.108	0.125	0.131	0.137	0.077	0.122	0.13	0.114	0.12	0.105	0.131	0.155	0.103	0.113
Sub509	0.132	0.111	0.088	0.121	0.132	0.118	0.076	0.129	0.123	0.127	0.114	0.103	0.126	0.179	0.096	0.112
Sub510	0.103	0.118	0.107	0.12	0.141	0.145	0.07	0.121	0.136	0.112	0.119	0.097	0.121	0.248	0.083	0.12
Sub511	0.126	0.116	0.128	0.119	0.129	0.125	0.123	0.116	0.124	0.138	0.118	0.104	0.124	0.183	0.13	0.126
Sub512	0.109	0.108	0.101	0.125	0.117	0.134	0.1	0.122	0.125	0.11	0.115	0.096	0.11	0.168	0.077	0.113
Sub513	0.125	0.119	0.102	0.134	0.137	0.135	0.076	0.125	0.127	0.114	0.113	0.107	0.128	0.194	0.133	0.118
Sub514	0.128	0.11	0.088	0.123	0.137	0.14	0.064	0.146	0.126	0.137	0.125	0.096	0.134	0.179	0.116	0.121
Sub515	0.121	0.108	0.094	0.115	0.119	0.126	0.068	0.134	0.131	0.13	0.114	0.1	0.118	0.158	0.095	0.126

## Sheet: rhMCAparc
rh.aparc.meancurv	rh_caudalanteriorcingulate_meancurv	rh_caudalmiddlefrontal_meancurv	rh_entorhinal_meancurv	rh_inferiorparietal_meancurv	rh_inferiortemporal_meancurv	rh_lateraloccipital_meancurv	rh_parahippocampal_meancurv	rh_pericalcarine_meancurv	rh_posteriorcingulate_meancurv	rh_rostralanteriorcingulate_meancurv	rh_superiorparietal_meancurv	rh_superiortemporal_meancurv	rh_supramarginal_meancurv	rh_frontalpole_meancurv	rh_transversetemporal_meancurv	rh_insula_meancurv
Sub401	0.128	0.118	0.109	0.126	0.127	0.148	0.1	0.135	0.152	0.147	0.132	0.11	0.126	0.171	0.087	0.107
Sub402	0.135	0.11	0.115	0.11	0.117	0.136	0.091	0.131	0.132	0.122	0.121	0.095	0.123	0.159	0.125	0.111
Sub403	0.123	0.11	0.101	0.129	0.135	0.137	0.082	0.127	0.133	0.137	0.123	0.1	0.137	0.214	0.097	0.12
Sub404	0.119	0.129	0.11	0.125	0.128	0.14	0.093	0.115	0.13	0.136	0.123	0.099	0.115	0.198	0.121	0.119
Sub405	0.136	0.11	0.104	0.132	0.137	0.139	0.077	0.134	0.137	0.131	0.117	0.109	0.124	0.161	0.12	0.107
Sub406	0.14	0.115	0.099	0.124	0.132	0.138	0.123	0.13	0.14	0.143	0.114	0.116	0.117	0.184	0.094	0.108
Sub407	0.111	0.122	0.136	0.123	0.124	0.133	0.084	0.128	0.125	0.127	0.122	0.101	0.121	0.189	0.099	0.121
Sub508	0.109	0.108	0.091	0.119	0.131	0.132	0.09	0.149	0.137	0.137	0.109	0.095	0.125	0.187	0.102	0.114
Sub509	0.135	0.103	0.124	0.121	0.136	0.135	0.084	0.135	0.134	0.148	0.117	0.096	0.122	0.176	0.105	0.118
Sub510	0.137	0.116	0.111	0.122	0.128	0.138	0.094	0.119	0.121	0.135	0.118	0.1	0.118	0.182	0.093	0.119
Sub511	0.132	0.103	0.172	0.117	0.135	0.126	0.107	0.114	0.129	0.139	0.117	0.095	0.126	0.17	0.103	0.124
Sub512	0.112	0.11	0.092	0.116	0.122	0.131	0.09	0.126	0.123	0.129	0.116	0.085	0.111	0.18	0.09	0.106
Sub513	0.117	0.116	0.116	0.121	0.132	0.133	0.084	0.128	0.129	0.133	0.133	0.107	0.12	0.186	0.112	0.107
Sub514	0.131	0.118	0.104	0.127	0.143	0.134	0.078	0.139	0.133	0.151	0.121	0.093	0.126	0.157	0.111	0.118
Sub515	0.152	0.105	0.105	0.122	0.112	0.128	0.08	0.124	0.132	0.133	0.115	0.099	0.112	0.165	0.13	0.117

## Sheet: segstats
Measure:volume	Left-Cerebellum-White-Matter	Left-Cerebellum-Cortex	Left-Thalamus	Left-Caudate	Left-Putamen	Left-Pallidum	Left-Hippocampus	Left-Accumbens-area	Left-choroid-plexus	Right-Cerebellum-White-Matter	Right-Cerebellum-Cortex	Right-Thalamus	Right-Caudate	Right-Putamen	Right-Pallidum	Right-Hippocampus	Right-Accumbens-area
Sub401	13687.1	54864.2	6194.7	2937.3	4504.2	1676.4	3319	399.7	526.2	13396.9	54554.7	6044.1	2936.7	4625.1	1767.7	3481.9	508.6
Sub402	13401.9	60652.9	6023.3	3539.2	5077.9	1803.3	3842.9	428.9	687.4	12459.4	59600.6	6042.8	3556.7	5037.3	1748.8	3767.8	565.6
Sub403	14018.7	46480	5532.1	3322.8	3563.9	1662	3488.2	408.6	856.5	12457.4	45401.8	5800	3466.4	3789.3	1605	3663.5	527.6
Sub404	15045.3	52974.7	6813.1	3596.1	3794.3	1798	4311.7	444.8	842.3	14517.7	54675.5	6396.6	3848.3	3671.3	1647.9	4320.8	514.8
Sub405	12830.9	46123.7	6689.8	2941.6	3969.3	1462.6	3999.7	535.1	472.9	11831.8	47159.5	6275.9	3076.3	4075.8	1540.5	4298.5	585.6
Sub406	17431.6	56935.4	7706.8	3813.8	4613.5	2210.3	3963.6	387.3	710.7	16480.4	59005.7	7602.9	3848.1	4934.5	2141.2	4315.6	549.5
Sub407	13547.2	52156.8	7718.8	3926.4	4142.3	1881.5	3869.8	366.5	181.5	11616.7	52756.3	6786.6	3973.6	4063.9	1890.1	3966.3	500
Sub508	11244.9	45782.9	5471.6	2790.4	3895.7	1512.3	4122.4	324.6	701.7	10595.7	47388	5573.6	2891.9	3887.5	1469	4120.4	449.5
Sub509	14903.3	51299.2	6489	3594.7	4251.1	1847.7	3281.8	459.3	654.8	13280.8	49761.7	6137.3	3711.8	3699.7	1901.2	3744.3	468
Sub510	16076.3	57891.5	7008.4	3669.4	5269.7	2087.6	3879.2	374	1077.1	15001.1	60699.8	6660.3	3870.9	5401.1	2235.7	3977.3	397.7
Sub511	12407.4	41961	6201.3	2479.1	3910.9	1773.5	4270.1	460.9	203.8	11811.8	44743.2	6099.3	2527.6	4038.2	1656.9	4267.9	532.2
Sub512	12533.5	50369.6	6578.5	3715.7	4650.3	1904.1	4080.3	425.2	843	12267.9	51749.3	6641.7	3915.8	4909.5	1897.5	4066.8	534.9
Sub513	14742.2	52460.2	6291.9	2938.4	4718.8	1882.3	4069.8	629.9	754.7	13792.7	53477.8	6466.9	3362.3	4842	1882.9	4043.2	697
Sub514	15342.9	52272.4	6412.5	3608.7	4354.5	2128.5	3994.3	483.4	488.4	14399.8	51123.3	6502.6	3869.8	4475.6	2083.4	4136.2	481.4
Sub515	17269.1	57000.3	7491.5	3313.4	5108.3	2172.2	4037.6	563.1	508.5	17073.7	58506.7	7304.2	3346.6	5277.6	2283.5	3954.5	561.7
